# Supplementary material for: Investigating the Mechanisms Underlying Citral-Induced Oxidative Stress and Its Contribution to Antifungal Efficacy on Magnaporthe oryzae Through a Multi-Omics Approach
Source: Plants (Basel). 2025 Jun 30;14(13):2001. doi: 10.3390/plants14132001 (PMC12252439; doi:10.3390/plants14132001)
Supplement: Supplementary file 1 [file plants-14-02001-s001.zip]

Archive with 1 entries (1 files):
- plants-3695398-supplementary.pdf
